# Supplementary material for: Cortical and trabecular morphology is altered in the limb bones of mice artificially selected for faster skeletal growth
Source: Sci Rep. 2017 Sep 5;7:10527. doi: 10.1038/s41598-017-10317-x (PMC5585176; doi:10.1038/s41598-017-10317-x)
Supplement: Supplementary file 2 — Supplementary Dataset 1 [file 41598_2017_10317_MOESM2_ESM.xls]

## Sheet: Longitudinal Metaphysis Data
Sample Name	SampName	SampNo	MeasDate	Line	Treatment	TimePoint	Weeks	Notes	Body mass (SC1, g)	Tibia Length (mm)	TMD (mmHA/mm3)	Ct.Th (mm)	Ct.Ar (mm2)	Imax (mm4)	Imin (mm4)	J (mm4)	TV (mm3)	BV (mm3)	BV/TV	Tb.N (1/mm)	Tb.Th (mm(	Tb.Sp (mm)	Slope BV/TV loss	Slope Tb.N Loss	Slope Tb.Th Loss	Slope Tb.aSp Loss
ROLIAN_Cont_OVXT1_SC1	ROLIAN_Cont_OVX1	6049	2014-10-22 12:09:00	Cont	OVXT	SC1	0		32.71	18.8269	823.557	0.2034	1.25086	0.55725	0.47965	1.03691	2.1338	0.7465	0.3499	4.7868	0.0851	0.2026	-0.0498457	-0.607069	-0.00304	0.05246
ROLIAN_Cont_OVXT1_SC2	ROLIAN_Cont_OVX1	6049	2014-10-31 11:44:00	Cont	OVXT	SC2	1		33.32		868.995	0.1988	1.23065	0.53971	0.47657	1.01627	2.3288	0.6081	0.2611	4.3732	0.0758	0.2108
ROLIAN_Cont_OVXT1_SC3	ROLIAN_Cont_OVX1	6049	2014-11-07 09:38:00	Cont	OVXT	SC3	2		34.81		871.908	0.1966	1.18561	0.52757	0.45354	0.9811	2.2714	0.4524	0.1992	3.409	0.0723	0.2831
ROLIAN_Cont_OVXT1_SC4	ROLIAN_Cont_OVX1	6049	2014-11-21 09:42:00	Cont	OVXT	SC4	4		34.54		866.536	0.1835	1.13012	0.49448	0.43634	0.93082	2.3741	0.3399	0.1432	2.4412	0.0716	0.4004
ROLIAN_Cont_OVXT1_SC5	ROLIAN_Cont_OVX1	6049	2014-12-05 09:41:00	Cont	OVXT	SC5	6		36.32		888.09	0.1865	1.14324	0.49709	0.42548	0.92257	2.1028	0.2351	0.1118	2.4207	0.0757	0.402
ROLIAN_Cont_OVXT2_SC1	ROLIAN_Cont_OVX2	6050	2014-10-22 12:44:00	Cont	OVXT	SC1	0		35.6	19.1148	868.413	0.2209	1.34763	0.62166	0.41835	1.04	1.7148	0.6977	0.4069	5.5334	0.0817	0.1738	-0.05134	-0.47532	-0.0022	0.0265971
ROLIAN_Cont_OVXT2_SC2	ROLIAN_Cont_OVX2	6050	2014-10-31 12:14:00	Cont	OVXT	SC2	1		35.56		881.099	0.2301	1.38202	0.61879	0.44239	1.06117	1.8646	0.6253	0.3353	4.9214	0.0761	0.1945
ROLIAN_Cont_OVXT2_SC3	ROLIAN_Cont_OVX2	6050	2014-11-07 10:08:00	Cont	OVXT	SC3	2		36.42		907.508	0.2283	1.35516	0.59673	0.41801	1.01475	1.8985	0.5004	0.2636	4.5617	0.0725	0.2191
ROLIAN_Cont_OVXT2_SC4	ROLIAN_Cont_OVX2	6050	2014-11-21 10:04:00	Cont	OVXT	SC4	4		37.47		924.855	0.2185	1.30457	0.57671	0.39259	0.9693	2.1245	0.4233	0.1993	3.5889	0.0723	0.2791
ROLIAN_Cont_OVXT2_SC5	ROLIAN_Cont_OVX2	6050	2014-12-05 09:59:59	Cont	OVXT	SC5	6	excessive motion	40.24
ROLIAN_Cont_OVXT3_SC1	ROLIAN_Cont_OVX3	6051	2014-10-22 13:21:00	Cont	OVXT	SC1	0		36.34	18.3706	851.907	0.1962	1.42931	0.60219	0.43186	1.03405	1.9709	0.7248	0.3678	5	0.0889	0.1909	-0.0376914	-0.430251	-0.00187429	0.0314771
ROLIAN_Cont_OVXT3_SC2	ROLIAN_Cont_OVX3	6051	2014-10-31 12:48:00	Cont	OVXT	SC2	1		35.65		847.182	0.217	1.31288	0.6167	0.4412	1.0579	2.0191	0.6076	0.3009	4.0964	0.0857	0.2335
ROLIAN_Cont_OVXT3_SC3	ROLIAN_Cont_OVX3	6051	2014-11-07 10:41:00	Cont	OVXT	SC3	2		40.38		867.053	0.2225	1.31529	0.62485	0.43522	1.06007	2.0081	0.5511	0.2744	3.7787	0.0821	0.2549
ROLIAN_Cont_OVXT3_SC4	ROLIAN_Cont_OVX3	6051	2014-11-21 10:23:00	Cont	OVXT	SC4	4		40.8		915.599	0.2047	1.2951	0.59659	0.40559	1.00218	2.0299	0.4249	0.2093	3.1613	0.0813	0.3204
ROLIAN_Cont_OVXT3_SC5	ROLIAN_Cont_OVX3	6051	2014-12-05 10:04:59	Cont	OVXT	SC5	6	excessive motion	40.8
ROLIAN_Cont_OVXT4_SC1	ROLIAN_Cont_OVX4	6052	2014-10-22 13:58:00	Cont	OVXT	SC1	0		35.7	18.6195	789.963	0.1876	1.3991	0.76139	0.6533	1.41469	2.7373	0.8173	0.2986	4.929	0.0735	0.1995	-0.0262829	-0.41936	-0.00072	0.0276714
ROLIAN_Cont_OVXT4_SC2	ROLIAN_Cont_OVX4	6052	2014-10-31 13:25:00	Cont	OVXT	SC2	1		41.2		803.362	0.202	1.44943	0.80802	0.67029	1.47831	2.8216	0.5986	0.2121	3.6618	0.0711	0.2794
ROLIAN_Cont_OVXT4_SC3	ROLIAN_Cont_OVX4	6052	2014-11-07 11:12:00	Cont	OVXT	SC3	2		42.5		842.263	0.2045	1.47457	0.81756	0.69222	1.50978	2.9636	0.5849	0.1974	3.2807	0.0708	0.3169
ROLIAN_Cont_OVXT4_SC4	ROLIAN_Cont_OVX4	6052	2014-11-21 10:45:00	Cont	OVXT	SC4	4		44.36		835.143	0.1788	1.34491	0.88023	0.60509	1.48532	2.846	0.5088	0.1788	3.0589	0.0702	0.3207
ROLIAN_Cont_OVXT4_SC5	ROLIAN_Cont_OVX4	6052	2014-12-05 10:28:00	Cont	OVXT	SC5	6		48.88		866.406	0.1879	1.34293	0.79281	0.60792	1.40073	3.1137	0.4497	0.1444	2.1647	0.0691	0.472
ROLIAN_Cont_OVXT5_SC1	ROLIAN_Cont_OVX5	6053	2014-10-22 14:33:00	Cont	OVXT	SC1	0		37.64	18.643	832.878	0.2125	1.438	0.65606	0.58568	1.24174	2.0767	0.9484	0.4567	6.9242	0.0827	0.1288	-0.0469514	-0.609957	-0.00238286	0.0227
ROLIAN_Cont_OVXT5_SC2	ROLIAN_Cont_OVX5	6053	2014-10-31 13:56:00	Cont	OVXT	SC2	1		40.08		867.118	0.2053	1.42345	0.67686	0.54425	1.22112	2.4897	0.8866	0.3561	5.7036	0.0752	0.1568
ROLIAN_Cont_OVXT5_SC3	ROLIAN_Cont_OVX5	6053	2014-11-07 11:50:00	Cont	OVXT	SC3	2		41.58		846.923	0.222	1.41824	0.65883	0.54799	1.20682	2.3569	0.7111	0.3017	5.0259	0.074	0.1811
ROLIAN_Cont_OVXT5_SC4	ROLIAN_Cont_OVX5	6053	2014-11-21 11:20:00	Cont	OVXT	SC4	4		42.54		883.753	0.1934	1.41102	0.66498	0.56701	1.23199	2.2759	0.5867	0.2578	4.3562	0.0719	0.2206
ROLIAN_Cont_OVXT5_SC5	ROLIAN_Cont_OVX5	6053	2014-12-05 10:50:00	Cont	OVXT	SC5	6		46.3		882.976	0.213	1.50838	0.72682	0.63233	1.35915	2.4445	0.5525	0.226	3.4958	0.0731	0.2826
ROLIAN_Cont_OVXT6_SC1	ROLIAN_Cont_OVX6	6054	2014-10-22 15:21:00	Cont	OVXT	SC1	0		33.16	17.7138	892.103	0.2047	1.23956	0.48502	0.40666	0.89168	1.8388	0.7513	0.4086	5.0894	0.0863	0.1888	-0.0478343	-0.390391	-0.00274286	0.0220257
ROLIAN_Cont_OVXT6_SC2	ROLIAN_Cont_OVX6	6054	2014-10-31 14:25:00	Cont	OVXT	SC2	1		33.01		905.89	0.2219	1.28507	0.46829	0.4159	0.88418	2.0012	0.6182	0.3089	4.3281	0.074	0.2214
ROLIAN_Cont_OVXT6_SC3	ROLIAN_Cont_OVX6	6054	2014-11-07 13:27:00	Cont	OVXT	SC3	2		34.2		891.844	0.2176	1.40069	0.56386	0.49077	1.05463	2.0592	0.5716	0.2776	3.9711	0.0749	0.2457
ROLIAN_Cont_OVXT6_SC4	ROLIAN_Cont_OVX6	6054	2014-11-21 11:44:00	Cont	OVXT	SC4	4		31.4		941.684	0.2181	1.22093	0.45499	0.36958	0.82456	1.9974	0.4073	0.2039	3.4417	0.0728	0.279
ROLIAN_Cont_OVXT6_SC5	ROLIAN_Cont_OVX6	6054	2014-12-05 12:17:00	Cont	OVXT	SC5	6		34.44		924.726	0.2208	1.2558	0.47249	0.36603	0.83852	2.0911	0.3978	0.1902	2.9426	0.0742	0.3575
ROLIAN_Cont_OVXT7_SC1	ROLIAN_Cont_OVX7	6055	2014-10-22 15:56:00	Cont	OVXT	SC1	0		34.15	17.9739	874.173	0.2251	1.41744	0.69413	0.57878	1.27291	2.1331	0.7409	0.3473	5.1894	0.0815	0.1785	-0.0486857	-0.529283	-0.00374	0.0359029
ROLIAN_Cont_OVXT7_SC2	ROLIAN_Cont_OVX7	6055	2014-10-31 14:54:00	Cont	OVXT	SC2	1		33.64		865.759	0.2239	1.45352	0.68194	0.58866	1.2706	2.1988	0.6127	0.2787	4.3882	0.0796	0.2192
ROLIAN_Cont_OVXT7_SC3	ROLIAN_Cont_OVX7	6055	2014-11-07 12:58:00	Cont	OVXT	SC3	2		34.4		884.983	0.2176	1.43179	0.66242	0.5664	1.22881	2.424	0.53	0.2186	3.34	0.0736	0.2828
ROLIAN_Cont_OVXT7_SC4	ROLIAN_Cont_OVX7	6055	2014-11-21 12:10:00	Cont	OVXT	SC4	4		33.8		900.647	0.2082	1.39619	0.64795	0.54846	1.1964	2.6177	0.391	0.1494	3.0695	0.0672	0.3201
ROLIAN_Cont_OVXT7_SC5	ROLIAN_Cont_OVX7	6054	2014-12-05 11:55:00	Cont	OVXT	SC5	6		36.5		880.193	0.2023	1.31778	0.6214	0.52517	1.14657	2.2199	0.294	0.1324	2.8138	0.072	0.3511
ROLIAN_Cont_SHAM1_SC1	ROLIAN_Cont_SHAM1	6057	2014-10-28 09:14:00	Cont	SHAM	SC1	0		40.2	18.5884	880.646	0.2114	1.33426	0.62472	0.47081	1.09553	1.7593	0.9955	0.5659	7.1312	0.0901	0.1109	-0.0303829	-0.383337	-0.00082	0.0123571
ROLIAN_Cont_SHAM1_SC2	ROLIAN_Cont_SHAM1	6057	2014-11-05 09:42:00	Cont	SHAM	SC2	1		40.96		905.955	0.2417	1.42602	0.63601	0.45542	1.09142	1.8197	0.9053	0.4975	6.7154	0.09	0.1188
ROLIAN_Cont_SHAM1_SC3	ROLIAN_Cont_SHAM1	6057	2014-11-12 09:41:00	Cont	SHAM	SC3	2		40.84		920.648	0.2356	1.44089	0.63798	0.47585	1.11383	1.7407	0.884	0.5078	6.4125	0.0908	0.1324
ROLIAN_Cont_SHAM1_SC4	ROLIAN_Cont_SHAM1	6057	2014-11-26 09:35:00	Cont	SHAM	SC4	4		42.2		965.439	0.2423	1.45789	0.63961	0.44595	1.08556	2.0054	0.865	0.4314	5.5817	0.0868	0.1592
ROLIAN_Cont_SHAM1_SC5	ROLIAN_Cont_SHAM1	6057	2014-12-10 08:25:00	Cont	SHAM	SC5	6		43.82		970.876	0.2423	1.43524	0.64461	0.44626	1.09087	1.8428	0.7928	0.4302	5.2204	0.0889	0.1732
ROLIAN_Cont_SHAM2_SC1	ROLIAN_Cont_SHAM2	6058	2014-10-28 09:52:00	Cont	SHAM	SC1	0		33.9	18.5571	827.958	0.2047	1.20393	0.55242	0.41174	0.96416	1.8706	0.5536	0.2959	4.3673	0.0792	0.2503	-0.00416286	-0.15474	0.000128571	0.00929429
ROLIAN_Cont_SHAM2_SC2	ROLIAN_Cont_SHAM2	6058	2014-11-05 10:17:00	Cont	SHAM	SC2	1		32.2		863.429	0.1977	1.05957	0.46486	0.33268	0.79754	1.768	0.4578	0.259	4.0249	0.0767	0.2527
ROLIAN_Cont_SHAM2_SC3	ROLIAN_Cont_SHAM2	6058	2014-11-12 10:34:00	Cont	SHAM	SC3	2		32.3		869.643	0.2161	1.25339	0.57888	0.41898	0.99787	2.0806	0.5165	0.2483	3.254	0.0834	0.3452
ROLIAN_Cont_SHAM2_SC4	ROLIAN_Cont_SHAM2	6058	2014-11-26 09:56:00	Cont	SHAM	SC4	4		32.7		876.568	0.2098	1.18073	0.52668	0.37925	0.90593	1.614	0.4402	0.2727	3.7751	0.0784	0.2767
ROLIAN_Cont_SHAM2_SC5	ROLIAN_Cont_SHAM2	6058	2014-12-10 15:37:00	Cont	SHAM	SC5	6		33.4		915.34	0.2025	1.22346	0.55041	0.3844	0.93481	1.5717	0.4982	0.317	3.8896	0.0809	0.2683
ROLIAN_Cont_SHAM3_SC1	ROLIAN_Cont_SHAM3	6059	2014-10-29 10:43:00	Cont	SHAM	SC1	0	excessive motion	26.5	17.2712
ROLIAN_Cont_SHAM3_SC2	ROLIAN_Cont_SHAM3	6059	2014-11-05 10:50:00	Cont	SHAM	SC2	1		25.99		938.577	0.2266	1.30588	0.44112	0.39464	0.83577	1.7956	0.7008	0.3903	5.58	0.0884	0.1526
ROLIAN_Cont_SHAM3_SC3	ROLIAN_Cont_SHAM3	6059	2014-11-12 10:57:00	Cont	SHAM	SC3	2		25.54		938.966	0.2296	1.32664	0.46096	0.40821	0.86917	1.6508	0.6236	0.3778	5.2303	0.0906	0.1772
ROLIAN_Cont_SHAM3_SC4	ROLIAN_Cont_SHAM3	6059	2014-11-26 10:17:00	Cont	SHAM	SC4	4		26.6		961.685	0.2213	1.30595	0.45241	0.40009	0.8525	1.6616	0.6148	0.37	4.92	0.0929	0.1819
ROLIAN_Cont_SHAM3_SC5	ROLIAN_Cont_SHAM3	6059	2014-12-10 09:10:00	Cont	SHAM	SC5	6		25.52		969.582	0.2188	1.27259	0.44335	0.39404	0.83739	1.692	0.6361	0.3759	4.879	0.0922	0.1791
ROLIAN_Cont_SHAM4_SC1	ROLIAN_Cont_SHAM4	6060	2014-10-28 11:28:00	Cont	SHAM	SC1	0		40.9	19.0473	873.785	0.2285	1.46127	0.72676	0.52683	1.25358	2.0557	0.8341	0.4057	5.3475	0.0893	0.183	-0.0103029	-0.0776914	-0.00116	-0.00135429
ROLIAN_Cont_SHAM4_SC2	ROLIAN_Cont_SHAM4	6060	2014-11-05 11:24:00	Cont	SHAM	SC2	1		40.85		881.423	0.2498	1.56532	0.78978	0.56025	1.35003	2.249	0.7957	0.3538	5.1109	0.0842	0.1956
ROLIAN_Cont_SHAM4_SC3	ROLIAN_Cont_SHAM4	6060	2014-11-12 11:17:00	Cont	SHAM	SC3	2		42		917.541	0.2246	1.44797	0.75782	0.53969	1.29751	2.3341	0.7879	0.3376	4.7292	0.082	0.1959
ROLIAN_Cont_SHAM4_SC4	ROLIAN_Cont_SHAM4	6060	2014-11-26 11:10:00	Cont	SHAM	SC4	4		42.38		906.472	0.2211	1.43572	0.80765	0.55196	1.35962	1.6631	0.5919	0.3559	5.0352	0.0839	0.1805
ROLIAN_Cont_SHAM4_SC5	ROLIAN_Cont_SHAM4	6060	2014-12-10 10:18:00	Cont	SHAM	SC5	6		43.97		951.782	0.2343	1.52744	0.76503	0.56819	1.33322	2.4874	0.7413	0.298	3.7681	0.0828	0.2644
ROLIAN_Cont_SHAM5_SC1	ROLIAN_Cont_SHAM5	6061	2014-10-28 12:03:00	Cont	SHAM	SC1	0		41.39	18.5022	939.613	0.2101	1.32304	0.67943	0.47391	1.15334	2.2012	0.9053	0.4113	4.6494	0.1029	0.2154	-0.03954	-0.521706	-0.00242286	0.0552857
ROLIAN_Cont_SHAM5_SC2	ROLIAN_Cont_SHAM5	6061	2014-11-05 11:56:00	Cont	SHAM	SC2	1		40.52		938.901	0.2168	1.32786	0.6946	0.46798	1.16258	1.9596	0.651	0.3322	3.6596	0.0921	0.299
ROLIAN_Cont_SHAM5_SC3	ROLIAN_Cont_SHAM5	6061	2014-11-12 11:59:00	Cont	SHAM	SC3	2		39.9		964.921	0.2164	1.30266	0.65484	0.45468	1.10953	2.0989	0.6435	0.3066	2.9008	0.0928	0.378
ROLIAN_Cont_SHAM5_SC4	ROLIAN_Cont_SHAM5	6061	2014-11-26 11:31:00	Cont	SHAM	SC4	4		39.6		944.014	0.2118	1.31921	0.62467	0.45875	1.08342	2.1719	0.5274	0.2428	2.4849	0.091	0.4402
ROLIAN_Cont_SHAM5_SC5	ROLIAN_Cont_SHAM5	6061	2014-12-10 10:40:00	Cont	SHAM	SC5	6		40.74		979.291	0.2118	1.32132	0.67841	0.47046	1.14888	1.9739	0.5433	0.2752	2.6547	0.0936	0.4017
ROLIAN_Cont_SHAM6_SC1	ROLIAN_Cont_SHAM6	6062	2014-10-28 12:40:00	Cont	SHAM	SC1	0		35.75	18.3485	881.747	0.2002	1.29018	0.58345	0.46126	1.04471	2.0323	0.9006	0.4431	5.5976	0.0885	0.1547	-0.0310629	-0.42444	0.000745714	0.0193429
ROLIAN_Cont_SHAM6_SC2	ROLIAN_Cont_SHAM6	6062	2014-11-05 12:30:00	Cont	SHAM	SC2	1		34.35		877.41	0.2111	1.41273	0.63679	0.49048	1.12726	1.2862	0.5397	0.4196	6.2638	0.0842	0.137
ROLIAN_Cont_SHAM6_SC3	ROLIAN_Cont_SHAM6	6062	2014-11-12 11:36:00	Cont	SHAM	SC3	2		35.84		922.913	0.2248	1.39673	0.57156	0.49884	1.0704	2.1934	0.7718	0.3519	4.5011	0.0882	0.2035
ROLIAN_Cont_SHAM6_SC4	ROLIAN_Cont_SHAM6	6062	2014-11-26 11:52:00	Cont	SHAM	SC4	4		36.83		939.548	0.2245	1.47702	0.60536	0.50389	1.10925	1.9895	0.6457	0.3246	4.2909	0.09	0.2186
ROLIAN_Cont_SHAM6_SC5	ROLIAN_Cont_SHAM6	6062	2014-12-10 11:02:00	Cont	SHAM	SC5	6		37.7		955.6	0.2367	1.47091	0.59991	0.49576	1.09567	2.0723	0.6143	0.2964	3.8006	0.0865	0.2687
ROLIAN_Cont_SHAM7_SC1	ROLIAN_Cont_SHAM7	6063	2014-10-28 13:15:00	Cont	SHAM	SC1	0		31.09	17.7367	898.381	0.2084	1.14412	0.50722	0.36669	0.87391	1.9824	0.5869	0.2961	4.1041	0.0782	0.2443	-0.0217486	-0.26502	0.000265714	0.0229771
ROLIAN_Cont_SHAM7_SC2	ROLIAN_Cont_SHAM7	6063	2014-11-05 13:26:00	Cont	SHAM	SC2	1		32.07		898.964	0.2371	1.42058	0.61444	0.56138	1.17582	1.9076	0.5507	0.2887	4.0484	0.0778	0.2499
ROLIAN_Cont_SHAM7_SC3	ROLIAN_Cont_SHAM7	6063	2014-11-12 14:56:00	Cont	SHAM	SC3	2		33.5		910.356	0.2205	1.34956	0.57547	0.52686	1.10233	2.0178	0.4605	0.2282	3.1852	0.0773	0.312
ROLIAN_Cont_SHAM7_SC4	ROLIAN_Cont_SHAM7	6063	2014-11-26 12:13:00	Cont	SHAM	SC4	4		32.37		898.964	0.2371	1.42058	0.61444	0.56138	1.17582	2.0197	0.4376	0.2166	3.157	0.0792	0.328
ROLIAN_Cont_SHAM7_SC5	ROLIAN_Cont_SHAM7	6063	2014-12-10 11:58:00	Cont	SHAM	SC5	6		33.6		944.338	0.2342	1.41306	0.60078	0.56493	1.16571	1.8731	0.418	0.2231	3.1893	0.0826	0.3127
ROLIAN_LS1_OVXT1_SC1	ROLIAN_LS1_OVX1	6034	2014-10-10 08:47:00	LS1	OVXT	SC1	0		40.36	21.9907	764.655	0.1727	1.2536	0.78713	0.53287	1.32	2.3605	0.3231	0.1369	3.3878	0.0666	0.2807	-0.0142429	-0.379863	0.00230571	0.0679257
ROLIAN_LS1_OVXT1_SC2	ROLIAN_LS1_OVX1	6034	2014-10-20 08:26:00	LS1	OVXT	SC2	1		40.69		851.907	0.1711	1.1813	0.68172	0.45851	1.14024	2.8617	0.2676	0.0935	2.5873	0.0692	0.415
ROLIAN_LS1_OVXT1_SC3	ROLIAN_LS1_OVX1	6034	2014-10-27 08:42:00	LS1	OVXT	SC3	2		39.74		865.306	0.1822	1.26912	0.74747	0.53065	1.27812	2.8506	0.3452	0.1211	2.1127	0.0813	0.478
ROLIAN_LS1_OVXT1_SC4	ROLIAN_LS1_OVX1	6034	2014-11-10 10:14:00	LS1	OVXT	SC4	4		41.6		851.584	0.1733	1.20332	0.70289	0.51269	1.21558	2.8657	0.1971	0.0688	1.7854	0.0748	0.5677
ROLIAN_LS1_OVXT1_SC5	ROLIAN_LS1_OVX1	6034	2014-11-24 09:55:00	LS1	OVXT	SC5	6		43.57		892.038	0.1792	1.23453	0.73039	0.50321	1.2336	3.1331	0.1939	0.0619	1.5786	0.0754	0.7795
ROLIAN_LS1_OVXT2_SC1	ROLIAN_LS1_OVX2	6035	2014-10-10 09:25:00	LS1	OVXT	SC1	0		42.22	21.4769	848.153	0.188	1.24055	0.66131	0.48182	1.14313	2.6776	0.3246	0.1212	2.6859	0.0737	0.3667	-0.0126886	-0.113409	0.00138286	0.0130543
ROLIAN_LS1_OVXT2_SC2	ROLIAN_LS1_OVX2	6035	2014-10-20 09:04:00	LS1	OVXT	SC2	1		40.92		844.787	0.1665	1.23031	0.74734	0.53635	1.28369	1.1627	0.1425	0.1226	2.7765	0.0726	0.3562
ROLIAN_LS1_OVXT2_SC3	ROLIAN_LS1_OVX2	6035	2014-10-27 09:23:00	LS1	OVXT	SC3	2		41.51		815.013	0.2003	1.29423	0.7591	0.5202	1.2793	2.3659	0.1765	0.0746	2.3049	0.0783	0.604
ROLIAN_LS1_OVXT2_SC4	ROLIAN_LS1_OVX2	6035	2014-11-10 11:00:00	LS1	OVXT	SC4	4		43.5		896.31	0.1855	1.26601	0.75819	0.51488	1.27307	2.092	0.1621	0.0775	2.3174	0.0782	0.3876
ROLIAN_LS1_OVXT2_SC5	ROLIAN_LS1_OVX2	6035	2014-11-24 10:18:00	LS1	OVXT	SC5	6		46.76		891.585	0.1868	1.28261	0.76143	0.53796	1.29939	2.0495	0.1554	0.0758	2.3736	0.0799	0.4034
ROLIAN_LS1_OVXT3_SC1	ROLIAN_LS1_OVX3	6036	2014-10-10 10:01:00	LS1	OVXT	SC1	0		35.68	21.8558	847.053	0.17	1.06845	0.55209	0.34789	0.89998	2.5943	0.6081	0.2344	3.8404	0.0715	0.2573	-0.0106371	-0.124403	0.000771429	0.00567429
ROLIAN_LS1_OVXT3_SC2	ROLIAN_LS1_OVX3	6036	2014-10-20 09:47:00	LS1	OVXT	SC2	1		37.16		843.04	0.1664	1.08485	0.52637	0.40619	0.93256	2.0271	0.4767	0.2352	3.7351	0.0765	0.2653
ROLIAN_LS1_OVXT3_SC3	ROLIAN_LS1_OVX3	6036	2014-10-27 10:00:00	LS1	OVXT	SC3	2		37.46		875.403	0.1745	1.10443	0.50731	0.38372	0.89104	2.3772	0.4503	0.1894	3.0971	0.0721	0.3134
ROLIAN_LS1_OVXT3_SC4	ROLIAN_LS1_OVX3	6036	2014-11-10 11:31:00	LS1	OVXT	SC4	4		38.85		853.137	0.1712	1.1312	0.57278	0.43059	1.00337	2.071	0.4107	0.1983	3.4041	0.0761	0.2758
ROLIAN_LS1_OVXT3_SC5	ROLIAN_LS1_OVX3	6036	2014-11-24 10:42:00	LS1	OVXT	SC5	6		39.06		905.955	0.1983	1.2605	0.62844	0.40227	1.03071	1.4884	0.2438	0.1638	3.2159	0.0794	0.3006
ROLIAN_LS1_OVXT4_SC1	ROLIAN_LS1_OVX4	6037	2014-10-10 10:43:00	LS1	OVXT	SC1	0		35.48	21.1589	812.294	0.1706	0.95696	0.42461	0.3152	0.7398	2.1949	0.4801	0.2187	4.1282	0.0682	0.244	-0.00416857	-0.318006	0.00232	0.0214286
ROLIAN_LS1_OVXT4_SC2	ROLIAN_LS1_OVX4	6037	2014-10-20 12:42:00	LS1	OVXT	SC2	1		35.3		837.214	0.1636	0.94627	0.4505	0.30096	0.75146	2.21	0.335	0.1516	3.269	0.0663	0.3088
ROLIAN_LS1_OVXT4_SC3	ROLIAN_LS1_OVX4	6037	2014-10-27 10:40:00	LS1	OVXT	SC3	2		36.47		865.112	0.1732	1.00016	0.48795	0.3156	0.80354	2.199	0.3705	0.1685	3.0042	0.0717	0.3271
ROLIAN_LS1_OVXT4_SC4	ROLIAN_LS1_OVX4	6037	2014-11-10 11:58:00	LS1	OVXT	SC4	4		36.47		860.645	0.1885	1.08646	0.53334	0.34339	0.87672	1.9283	0.358	0.1857	2.73	0.0762	0.3397
ROLIAN_LS1_OVXT4_SC5	ROLIAN_LS1_OVX4	6037	2014-11-24 11:09:00	LS1	OVXT	SC5	6		37.48		893.851	0.1849	1.07374	0.52936	0.33448	0.86383	2.2759	0.3735	0.1641	2.4856	0.0691	0.3891
ROLIAN_LS1_OVXT5_SC1	ROLIAN_LS1_OVX5	6038	2014-10-10 11:30:00	LS1	OVXT	SC1	0		38.7	20.9773	760.836	0.1547	1.12496	0.6131	0.44934	1.06244	1.7591	0.4971	0.2826	5.1679	0.0729	0.1752	-0.0179857	-0.492866	0.00264	0.0299029
ROLIAN_LS1_OVXT5_SC2	ROLIAN_LS1_OVX5	6038	2014-10-20 10:42:00	LS1	OVXT	SC2	1		37.8		847.571	0.1637	1.13572	0.62562	0.39638	1.022	2.2709	0.4875	0.2147	4.1968	0.0722	0.2272
ROLIAN_LS1_OVXT5_SC3	ROLIAN_LS1_OVX5	6038	2014-10-27 11:17:00	LS1	OVXT	SC3	2		38.45		845.693	0.1785	1.21184	0.68788	0.41876	1.10664	2.3233	0.5378	0.2315	3.5965	0.0813	0.2528
ROLIAN_LS1_OVXT5_SC4	ROLIAN_LS1_OVX5	6038	2014-11-10 12:36:00	LS1	OVXT	SC4	4		39.31		879.934	0.1865	1.17789	0.64344	0.40795	1.05139	2.2973	0.4496	0.1957	3.1021	0.082	0.3002
ROLIAN_LS1_OVXT5_SC5	ROLIAN_LS1_OVX5	6038	2014-11-24 11:37:00	LS1	OVXT	SC5	6		39.78		885.566	0.193	1.21145	0.64794	0.41304	1.06099	2.2939	0.4553	0.1985	2.9747	0.0885	0.3241
ROLIAN_LS1_OVXT6_SC1	ROLIAN_LS1_OVX6	6039	2014-10-10 12:08:00	LS1	OVXT	SC1	0		40.45	21.1634	832.036	0.1874	1.26431	0.70688	0.5657	1.27258	2.975	0.9762	0.3281	4.7692	0.0781	0.1866	-0.0615	-0.71315	-0.0017	0.04895
ROLIAN_LS1_OVXT6_SC2	ROLIAN_LS1_OVX6	6039	2014-10-20 11:25:00	LS1	OVXT	SC2	1		42.87		838.573	0.1751	1.19915	0.71468	0.52674	1.24142	2.7139	0.7002	0.258	4.3732	0.0757	0.2025
ROLIAN_LS1_OVXT6_SC3	ROLIAN_LS1_OVX6	6039	2014-10-27 11:55:00	LS1	OVXT	SC3	2		43.13		835.726	0.1889	1.33217	0.7556	0.60124	1.35684	2.9575	0.6065	0.2051	3.3429	0.0747	0.2845
ROLIAN_LS1_OVXT6_SC4	ROLIAN_LS1_OVX6	6038	2014-11-23 12:07:00	LS1	OVXT	SC4	4	excessive motion	44.58
ROLIAN_LS1_OVXT6_SC5	ROLIAN_LS1_OVX6	6039	2014-11-24 12:07:00	LS1	OVXT	SC5	6		46.06		876.957	0.1938	1.3714	0.7874	0.63332	1.42071	3.0997	0.5035	0.1625	2.1165	0.0832	0.4744
ROLIAN_LS1_OVXT7_SC1	ROLIAN_LS1_OVX7	6040	2014-10-10 13:03:00	LS1	OVXT	SC1	0		38.24	21.696	817.861	0.176	1.33266	0.72041	0.57449	1.2949	2.6452	0.5123	0.1937	3.7218	0.0724	0.2574	-0.014625	-0.190325	0.002225	0.0269
ROLIAN_LS1_OVXT7_SC2	ROLIAN_LS1_OVX7	6040	2014-10-13 11:31:00	LS1	OVXT	SC2	1	excessive motion	37.46
ROLIAN_LS1_OVXT7_SC3	ROLIAN_LS1_OVX7	6040	2014-10-27 12:33:00	LS1	OVXT	SC3	2		42.81		819.673	0.1825	1.41933	0.74087	0.59157	1.33244	2.2165	0.2592	0.1169	2.8418	0.0809	0.4165
ROLIAN_LS1_OVXT7_SC4	ROLIAN_LS1_OVX7	6040	2014-11-10 13:35:00	LS1	OVXT	SC4	4		39.93		881.164	0.1898	1.3343	0.67201	0.5799	1.25191	2.8082	0.3798	0.1352	2.9605	0.0813	0.365
ROLIAN_LS1_OVXT7_SC5	ROLIAN_LS1_OVX7	6040	2014-11-24 12:29:00	LS1	OVXT	SC5	6		42.01		877.992	0.1926	1.37282	0.78138	0.62089	1.40227	2.6625	0.3417	0.1283	2.6019	0.0773	0.3918
ROLIAN_LS1_SHAM1_SC1	ROLIAN_LS1_SHAM1	6041	2014-10-15 09:33:00	LS1	SHAM	SC1	0		40.08	21.4543	784.462	0.1642					3.022	0.5848	0.1935	3.9723	0.0645	0.2414	-0.00438857	-0.249391	0.00271143	0.01796
ROLIAN_LS1_SHAM1_SC2	ROLIAN_LS1_SHAM1	6041	2014-10-24 08:23:00	LS1	SHAM	SC2	1		39.63		808.216	0.1565	1.17606	0.7138	0.62424	1.33804	2.876	0.5931	0.2062	3.5764	0.0707	0.2669
ROLIAN_LS1_SHAM1_SC3	ROLIAN_LS1_SHAM1	6041	2014-10-31 07:44:00	LS1	SHAM	SC3	2		39.45		815.725	0.1716	1.25667	0.81323	0.59552	1.40874	3.1729	0.5616	0.177	2.9488	0.0736	0.339
ROLIAN_LS1_SHAM1_SC4	ROLIAN_LS1_SHAM1	6041	2014-11-14 10:04:00	LS1	SHAM	SC4	4		41.57		858.315	0.1778	1.28177	0.81178	0.5813	1.39308	2.9075	0.5305	0.1825	2.9842	0.0761	0.3089
ROLIAN_LS1_SHAM1_SC5	ROLIAN_LS1_SHAM1	6041	2014-11-28 09:33:00	LS1	SHAM	SC5	6		43.42		890.032	0.2002	1.36775	0.84959	0.59145	1.44104	3.0363	0.5426	0.1787	2.7074	0.0834	0.3459
ROLIAN_LS1_SHAM2_SC1	ROLIAN_LS1_SHAM2	6041	2014-10-15 09:33:00	LS1	SHAM	SC1	0	image files missing	42.75	21.0524
ROLIAN_LS1_SHAM2_SC2	ROLIAN_LS1_SHAM2	6041	2014-10-24 08:23:00	LS1	SHAM	SC2	1	image files missing	42.73
ROLIAN_LS1_SHAM2_SC3	ROLIAN_LS1_SHAM2	6041	2014-10-31 07:44:00	LS1	SHAM	SC3	2	image files missing	41.36
ROLIAN_LS1_SHAM2_SC4	ROLIAN_LS1_SHAM2	6041	2014-11-14 10:04:00	LS1	SHAM	SC4	4	image files missing	43.17
ROLIAN_LS1_SHAM2_SC5	ROLIAN_LS1_SHAM2	6041	2014-11-28 09:33:00	LS1	SHAM	SC5	6	image files missing	44.37
ROLIAN_LS1_SHAM3_SC1	ROLIAN_LS1_SHAM3	6043	2014-10-15 10:42:00	LS1	SHAM	SC1	0		43.16	21.3291	784.656	0.1478	1.17358	0.87026	0.61548	1.48574	3.3064	0.6755	0.2043	4.2376	0.0694	0.2226	-0.0170314	-0.423231	0.00189143	0.03896
ROLIAN_LS1_SHAM3_SC2	ROLIAN_LS1_SHAM3	6043	2014-10-24 09:02:00	LS1	SHAM	SC2	1		45.61		806.922	0.1485	1.23427	0.929	0.64164	1.57064	2.9303	0.6113	0.2086	3.7808	0.0737	0.2507
ROLIAN_LS1_SHAM3_SC3	ROLIAN_LS1_SHAM3	6043	2014-10-31 08:41:00	LS1	SHAM	SC3	2		43.62		796.824	0.1702	1.34384	1.04993	0.64359	1.69352	3.1952	0.5378	0.1683	2.9806	0.0765	0.3295
ROLIAN_LS1_SHAM3_SC4	ROLIAN_LS1_SHAM3	6043	2014-11-14 11:09:00	LS1	SHAM	SC4	4		42.21		877.798	0.1906	1.35926	0.98824	0.6004	1.58864	3.4036	0.4885	0.1435	2.5791	0.0774	0.3716
ROLIAN_LS1_SHAM3_SC5	ROLIAN_LS1_SHAM3	6043	2014-11-28 10:17:00	LS1	SHAM	SC5	6		44.74		906.084	0.192	1.41643	1.01203	0.62545	1.63747	3.2567	0.5059	0.1553	2.3853	0.0859	0.3992
ROLIAN_LS1_SHAM4_SC1	ROLIAN_LS1_SHAM4	6044	2014-10-15 11:19:00	LS1	SHAM	SC1	0		34.57	20.2002	797.925	0.1696	1.2961	0.74847	0.51098	1.25946	1.9902	0.5715	0.2871	4.7196	0.0763	0.1951	-0.00401429	-0.269643	0.00199714	0.0161629
ROLIAN_LS1_SHAM4_SC2	ROLIAN_LS1_SHAM4	6044	2014-10-24 09:40:00	LS1	SHAM	SC2	1		33.29		856.374	0.1861	1.16824	0.61424	0.48537	1.09961	2.6457	0.5737	0.2168	3.512	0.0776	0.2842
ROLIAN_LS1_SHAM4_SC3	ROLIAN_LS1_SHAM4	6044	2014-10-31 09:16:00	LS1	SHAM	SC3	2		35.2		851.26	0.1949	1.23901	0.62534	0.53517	1.16052	2.7595	0.6296	0.2282	3.0686	0.0817	0.327
ROLIAN_LS1_SHAM4_SC4	ROLIAN_LS1_SHAM4	6044	2014-11-14 11:32:00	LS1	SHAM	SC4	4		35.8		849.577	0.1782	1.20396	0.6319	0.49929	1.13119	2.3405	0.5958	0.2546	3.4519	0.0839	0.273
ROLIAN_LS1_SHAM4_SC5	ROLIAN_LS1_SHAM4	6044	2014-11-28 10:39:00	LS1	SHAM	SC5	6		35.76		873.138	0.197	1.23723	0.5767	0.52024	1.09694	2.7266	0.5419	0.1988	2.6567	0.0857	0.3803
ROLIAN_LS1_SHAM5_SC1	ROLIAN_LS1_SHAM5	6046	2014-10-15 11:57:00	LS1	SHAM	SC1	0		39.33	21.1272	858.704	0.2002	1.06913	0.39811	0.3651	0.76321	2.1109	0.6656	0.3153	5.1784	0.0783	0.1769	-0.0111714	-0.387726	0.00162286	0.02326
ROLIAN_LS1_SHAM5_SC2	ROLIAN_LS1_SHAM5	6045	2014-10-24 10:18:00	LS1	SHAM	SC2	1		36.72		842.263	0.1798	1.14625	0.46753	0.37267	0.8402	2.1073	0.633	0.3004	4.2214	0.083	0.2402
ROLIAN_LS1_SHAM5_SC3	ROLIAN_LS1_SHAM5	6046	2014-10-31 09:46:00	LS1	SHAM	SC3	2		36.54		860.71	0.1902	1.24755	0.54111	0.39728	0.93839	2.2806	0.5014	0.2198	3.5438	0.0763	0.2827
ROLIAN_LS1_SHAM5_SC4	ROLIAN_LS1_SHAM5	6046	2014-11-14 12:13:00	LS1	SHAM	SC4	4		38.55		888.672	0.1958	1.28375	0.54383	0.37599	0.91982	2.0738	0.5755	0.2775	3.5332	0.0864	0.2767
ROLIAN_LS1_SHAM5_SC5	ROLIAN_LS1_SHAM5	6046	2014-11-28 11:03:00	LS1	SHAM	SC5	6		39.93		909.256	0.1982	1.22355	0.50082	0.37199	0.87281	2.1558	0.5972	0.277	3.3084	0.0906	0.2865
ROLIAN_LS1_SHAM6_SC1	ROLIAN_LS1_SHAM6	6047	2014-10-15 12:33:00	LS1	SHAM	SC1	0		42.85	20.8042	818.896	0.169	1.16892	0.64352	0.49629	1.13981	2.1281	0.4142	0.1946	2.5561	0.0774	0.3944	-0.0221543	-0.230414	0.000305714	0.0591486
ROLIAN_LS1_SHAM6_SC2	ROLIAN_LS1_SHAM6	6047	2014-10-24 10:56:00	LS1	SHAM	SC2	1		42.75		871.196	0.1735	1.14171	0.58144	0.44611	1.02755	2.8089	0.3614	0.1287	1.6466	0.0719	0.6193
ROLIAN_LS1_SHAM6_SC3	ROLIAN_LS1_SHAM6	6047	2014-10-31 10:16:00	LS1	SHAM	SC3	2		43		873.008	0.1898	1.25766	0.67126	0.46988	1.14114	2.766	0.2763	0.0999	1.4507	0.077	0.6733
ROLIAN_LS1_SHAM6_SC4	ROLIAN_LS1_SHAM6	6047	2014-11-14 14:48:00	LS1	SHAM	SC4	4		44.13		909.774	0.1913	1.28691	0.73511	0.52105	1.25615	2.6713	0.259	0.097	1.4797	0.0768	0.6684
ROLIAN_LS1_SHAM6_SC5	ROLIAN_LS1_SHAM6	6047	2014-11-28 11:28:00	LS1	SHAM	SC5	6		45.62		927.315	0.198	1.27976	0.68932	0.48474	1.17406	2.7527	0.2454	0.0891	1.3274	0.088	0.7471
ROLIAN_LS1_SHAM7_SC1	ROLIAN_LS1_SHAM7	6048	2014-10-15 13:11:00	LS1	SHAM	SC1	0		40.1	21.4108	788.669	0.1478	1.04905	0.54403	0.4352	0.97923	1.9982	0.6157	0.3081	5.5256	0.0702	0.1629	-0.0233286	-0.607411	0.00108	0.0439629
ROLIAN_LS1_SHAM7_SC2	ROLIAN_LS1_SHAM7	6048	2014-10-24 11:32:00	LS1	SHAM	SC2	1		40.51		846.341	0.1722	1.12525	0.53903	0.44464	0.98368	2.026	0.4796	0.2367	4.6551	0.0721	0.1937
ROLIAN_LS1_SHAM7_SC3	ROLIAN_LS1_SHAM7	6048	2014-10-31 10:44:00	LS1	SHAM	SC3	2		41.1		842.975	0.1846	1.218	0.57888	0.4587	1.03758	2.3555	0.5429	0.2305	4.1583	0.075	0.2217
ROLIAN_LS1_SHAM7_SC4	ROLIAN_LS1_SHAM7	6048	2014-11-14 13:09:00	LS1	SHAM	SC4	4		41.86		890.808	0.1804	1.21125	0.54629	0.44209	0.98838	2.2244	0.4497	0.2022	3.0252	0.0745	0.3376
ROLIAN_LS1_SHAM7_SC5	ROLIAN_LS1_SHAM7	6048	2014-11-28 11:50:00	LS1	SHAM	SC5	6		45.91		891.003	0.2003	1.23704	0.5335	0.44157	0.97507	2.7066	0.5615	0.2075	2.6329	0.0796	0.3792
ROLIAN_LS2_OVXT1_SC1	ROLIAN_LS2_OVX1	6309	2015-04-06 10:07:00	LS2	OVXT	SC1	0		37.37	21.4391	875.533	0.2443	1.66567	0.96185	0.68113	1.64298	2.352	0.476	0.2024	2.1356	0.0795	0.4929	-0.0195143	-0.125577	-0.00158	0.0388686
ROLIAN_LS2_OVXT1_SC2	ROLIAN_LS2_OVX1	6309	2015-04-15 10:42:00	LS2	OVXT	SC2	1		34.65		902.783	0.2397	1.64788	0.93929	0.65911	1.5984	2.5865	0.3511	0.1357	1.742	0.0758	0.579
ROLIAN_LS2_OVXT1_SC3	ROLIAN_LS2_OVX1	6309	2015-04-22 09:58:00	LS2	OVXT	SC3	2		35.13		917.864	0.2232	1.34058	0.64965	0.39816	1.04782	2.2271	0.3241	0.1455	1.9263	0.0725	0.5573
ROLIAN_LS2_OVXT1_SC4	ROLIAN_LS2_OVX1	6309	2015-05-06 11:00:00	LS2	OVXT	SC4	4		34.94		942.849	0.2189	1.31014	0.61921	0.38693	1.00614	2.2016	0.2435	0.1106	1.5393	0.0729	0.6656
ROLIAN_LS2_OVXT1_SC5	ROLIAN_LS2_OVX1	6309	2015-05-20 09:40:00	LS2	OVXT	SC5	6		36.75		968.158	0.2165	1.25302	0.55382	0.33595	0.88977	2.2153	0.2083	0.094	1.2283	0.08	0.8665
ROLIAN_LS2_OVXT2_SC1	ROLIAN_LS2_OVX2	6310	2015-04-06 10:30:00	LS2	OVXT	SC1	0		34.22	22.0816	871.908	0.2115	1.36178	0.70622	0.43783	1.14405	2.1146	0.4946	0.2339	2.7374	0.073	0.3694	-0.0406457	-0.261269	3.42857e-05	0.0532514
ROLIAN_LS2_OVXT2_SC2	ROLIAN_LS2_OVX2	6310	2015-04-15 11:04:00	LS2	OVXT	SC2	1		33.61		891.715	0.2206	1.37538	0.68072	0.40932	1.09004	2.3206	0.4153	0.179	2.1752	0.0748	0.4921
ROLIAN_LS2_OVXT2_SC3	ROLIAN_LS2_OVX2	6310	2015-04-22 10:19:00	LS2	OVXT	SC3	2		35.95		913.01	0.2359	1.5809	0.86709	0.67263	1.53972	2.5232	0.2799	0.1109	1.8379	0.0715	0.534
ROLIAN_LS2_OVXT2_SC4	ROLIAN_LS2_OVX2	6310	2015-05-06 11:35:00	LS2	OVXT	SC4	4		36.82		927.832	0.2198	1.48691	0.8107	0.64485	1.45555	2.4796	0.1766	0.0712	1.6339	0.0739	0.5991
ROLIAN_LS2_OVXT2_SC5	ROLIAN_LS2_OVX2	6310	2015-05-20 10:00:00	LS2	OVXT	SC5	6		37.45		944.144	0.2193	1.5456	0.88864	0.69516	1.5838	2.3962	0.1451	0.0606	1.4375	0.0778	0.6741
ROLIAN_LS2_OVXT3_SC1	ROLIAN_LS2_OVX3	6311	2015-04-06 14:09:00	LS2	OVXT	SC1	0		38.53	20.4036	879.222	0.2071	1.38294	0.6978	0.51423	1.21203	2.5627	0.5449	0.2126	3.2529	0.0674	0.32	-0.02742	-0.350537	-0.00122286	0.06414
ROLIAN_LS2_OVXT3_SC2	ROLIAN_LS2_OVX3	6311	2015-04-15 11:26:00	LS2	OVXT	SC2	1		35.8		888.349	0.2103	1.41221	0.74259	0.52904	1.27163	2.4838	0.4762	0.1917	2.6558	0.066	0.3911
ROLIAN_LS2_OVXT3_SC3	ROLIAN_LS2_OVX3	6311	2015-04-22 12:32:00	LS2	OVXT	SC3	2		38.24		903.754	0.2158	1.43863	0.77099	0.54485	1.31584	2.4892	0.3903	0.1568	2.4093	0.0636	0.4319
ROLIAN_LS2_OVXT3_SC4	ROLIAN_LS2_OVX3	6311	2015-05-06 11:59:00	LS2	OVXT	SC4	4		37.85		911.974	0.2077	1.32391	0.67402	0.48782	1.16184	2.6371	0.2774	0.1052	1.7844	0.0626	0.5807
ROLIAN_LS2_OVXT3_SC5	ROLIAN_LS2_OVX3	6311	2015-05-20 10:20:00	LS2	OVXT	SC5	6		39.28		933.399	0.2029	1.34363	0.68585	0.50281	1.18866	2.6507	0.2606	0.0983	1.6046	0.0658	0.6407
ROLIAN_LS2_OVXT4_SC1	ROLIAN_LS2_OVX4	6312	2015-04-06 12:39:00	LS2	OVXT	SC1	0		28.77	21.3287	893.527	0.249	1.65036	0.96761	0.62675	1.59436	2.3171	0.5784	0.2496	2.8172	0.0793	0.3636	-0.0195171	-0.118677	0.000688571	0.0109829
ROLIAN_LS2_OVXT4_SC2	ROLIAN_LS2_OVX4	6312	2015-04-15 11:48:00	LS2	OVXT	SC2	1		33.34		908.22	0.243	1.67603	0.98343	0.65308	1.63651	2.3495	0.5161	0.2197	2.5663	0.08	0.4014
ROLIAN_LS2_OVXT4_SC3	ROLIAN_LS2_OVX4	6312	2015-04-22 11:12:00	LS2	OVXT	SC3	2		32.16		898.899	0.2376	1.86802	1.21611	0.79654	2.01265	2.5882	0.4791	0.1851	2.1003	0.0776	0.496
ROLIAN_LS2_OVXT4_SC4	ROLIAN_LS2_OVX4	6312	2015-05-06 12:21:00	LS2	OVXT	SC4	4		34.58		895.145	0.2347	1.62034	0.9695	0.66496	1.63447	2.4045	0.4108	0.1709	2.3517	0.0824	0.4042
ROLIAN_LS2_OVXT4_SC5	ROLIAN_LS2_OVX4	6312	2015-05-20 10:37:00	LS2	OVXT	SC5	6		39.78		915.534	0.2324	1.57136	0.90319	0.64073	1.54392	2.5638	0.3724	0.1452	1.875	0.0854	0.5276
ROLIAN_LS2_OVXT5_SC1	ROLIAN_LS2_OVX5	6313	2015-04-06 13:01:00	LS2	OVXT	SC1	0		39.98	20.9796	821.291	0.1982	1.35784	0.75062	0.5941	1.34472	2.9074	0.5489	0.1888	2.4038	0.0738	0.4301	-0.0183886	-0.221226	0.000148571	0.0650457
ROLIAN_LS2_OVXT5_SC2	ROLIAN_LS2_OVX5	6313	2015-04-15 12:10:00	LS2	OVXT	SC2	1		39.81		842.587	0.2052	1.40633	0.77533	0.61396	1.38929	2.8713	0.442	0.1539	2.2873	0.072	0.4384
ROLIAN_LS2_OVXT5_SC3	ROLIAN_LS2_OVX5	6313	2015-04-22 11:32:00	LS2	OVXT	SC3	2		42.06		844.658	0.204	1.44048	0.80113	0.667	1.46813	2.7756	0.3831	0.138	1.8075	0.0691	0.577
ROLIAN_LS2_OVXT5_SC4	ROLIAN_LS2_OVX5	6313	2015-05-06 12:42:00	LS2	OVXT	SC4	4		43.67		876.633	0.1869	1.20197	0.55852	0.50084	1.05936	3.1331	0.3486	0.1113	1.5709	0.0743	0.6695
ROLIAN_LS2_OVXT5_SC5	ROLIAN_LS2_OVX5	6313	2015-05-20 11:01:00	LS2	OVXT	SC5	6		44.85		900.712	0.1964	1.33399	0.73672	0.56863	1.30536	2.9504	0.2152	0.0729	1.4219	0.0708	0.7123
ROLIAN_LS2_OVXT6_SC1	ROLIAN_LS2_OVX6	6314	2015-04-06 13:24:00	LS2	OVXT	SC1	0		34.68	21.3587	906.796	0.2188	1.42672	0.69748	0.6065	1.30398	2.6536	0.4366	0.1645	2.1346	0.0739	0.5664	-0.0225514	-0.160217	-0.00228286	0.0231429
ROLIAN_LS2_OVXT6_SC2	ROLIAN_LS2_OVX6	6314	2015-04-15 12:30:00	LS2	OVXT	SC2	1		34.23		898.511	0.2259	1.47225	0.71244	0.62173	1.33417	2.7888	0.3604	0.1293	1.8533	0.0714	0.6079
ROLIAN_LS2_OVXT6_SC3	ROLIAN_LS2_OVX6	6314	2015-04-22 11:54:00	LS2	OVXT	SC3	2		35.05		921.489	0.208	1.40391	0.68403	0.60191	1.28594	2.853	0.263	0.0922	1.4611	0.0675	0.6387
ROLIAN_LS2_OVXT6_SC4	ROLIAN_LS2_OVX6	6314	2015-05-06 13:25:00	LS2	OVXT	SC4	4		36.35		946.927	0.1986	1.26776	0.60958	0.53611	1.14569	2.7115	0.1983	0.0731	1.4926	0.0649	0.6622
ROLIAN_LS2_OVXT6_SC5	ROLIAN_LS2_OVX6	6314	2015-05-20 11:20:00	LS2	OVXT	SC5	6		37.3		952.882	0.1982	1.29016	0.60945	0.55236	1.16181	2.8613	0.1623	0.0567	1.2376	0.069	0.8128
ROLIAN_LS2_OVXT7_SC1	ROLIAN_LS2_OVX7	6315	2015-04-06 13:45:00	LS2	OVXT	SC1	0		36.61	20.922	834.56	0.2078	1.70646	0.98486	0.81768	1.80254	2.6358	0.8665	0.3287	3.147	0.0853	0.3566	-0.0413171	-0.222554	-0.00209714	0.0214457
ROLIAN_LS2_OVXT7_SC2	ROLIAN_LS2_OVX7	6315	2015-04-15 12:50:00	LS2	OVXT	SC2	1		37.33		848.541	0.2335	1.65898	0.96922	0.76433	1.73355	2.7438	0.7257	0.2645	3.2121	0.0779	0.3221
ROLIAN_LS2_OVXT7_SC3	ROLIAN_LS2_OVX7	6315	2015-04-22 12:13:00	LS2	OVXT	SC3	2		39.87		862.328	0.2287	1.60811	0.93883	0.74926	1.68809	2.7645	0.5832	0.211	2.8303	0.0779	0.3521
ROLIAN_LS2_OVXT7_SC4	ROLIAN_LS2_OVX7	6315	2015-05-06 14:08:00	LS2	OVXT	SC4	4		40.5		895.145	0.2109	1.42113	0.83143	0.5887	1.42013	2.7436	0.438	0.1597	2.3384	0.0755	0.429
ROLIAN_LS2_OVXT7_SC5	ROLIAN_LS2_OVX7	6315	2015-05-20 11:39:00	LS2	OVXT	SC5	6		43.5		908.22	0.2026	1.4387	0.84858	0.63412	1.48269	2.8806	0.3809	0.1322	1.8949	0.0763	0.5306
ROLIAN_LS2_SHAM1_SC1	ROLIAN_LS2_SHAM1	6316	2015-04-08 10:12:00	LS2	SHAM	SC1	0		36.1	20.0233	845.952	0.1997	1.37203	0.73694	0.58884	1.32577	2.6519	0.4016	0.1514	2.0481	0.0669	0.51	-0.00729429	-0.0948429	0.00165143	0.0260486
ROLIAN_LS2_SHAM1_SC2	ROLIAN_LS2_SHAM1	6316	2015-04-17 10:06:00	LS2	SHAM	SC2	1		33.27		850.872	0.2035	1.41936	0.7696	0.5849	1.3545	2.7369	0.3337	0.1219	1.8203	0.0673	0.5803
ROLIAN_LS2_SHAM1_SC3	ROLIAN_LS2_SHAM1	6316	2015-04-24 12:52:00	LS2	SHAM	SC3	2		36.27		896.051	0.2035	1.28266	0.61589	0.48016	1.09605	2.6411	0.3023	0.1145	1.8162	0.0692	0.5679
ROLIAN_LS2_SHAM1_SC4	ROLIAN_LS2_SHAM1	6316	2015-05-08 09:43:00	LS2	SHAM	SC4	4		36.89		923.69	0.2098	1.43245	0.73001	0.548	1.27801	2.6364	0.3092	0.1173	1.6291	0.0732	0.6283
ROLIAN_LS2_SHAM1_SC5	ROLIAN_LS2_SHAM1	6316	2015-05-22 10:58:00	LS2	SHAM	SC5	6		37.85		953.4	0.207	1.38931	0.66016	0.50759	1.16775	2.6574	0.2799	0.1053	1.5479	0.0745	0.6654
ROLIAN_LS2_SHAM2_SC1	ROLIAN_LS2_SHAM2	6318	2015-04-08 10:40:00	LS2	SHAM	SC1	0		40.77	21.6539	831.648	0.1752	1.35495	0.82979	0.59517	1.42496	3.2747	0.5026	0.1535	2.1818	0.0681	0.4639	-0.0209	-0.25495	0.0019	0.07385
ROLIAN_LS2_SHAM2_SC2	ROLIAN_LS2_SHAM2	6318	2015-04-17 10:28:00	LS2	SHAM	SC2	1		42.11		827.376	0.1778	1.37392	0.88429	0.59767	1.48196	3.2221	0.3829	0.1189	1.766	0.0693	0.5829
ROLIAN_LS2_SHAM2_SC3	ROLIAN_LS2_SHAM2	6318	2015-04-24 13:12:00	LS2	SHAM	SC3	2		40.21		864.659	0.1756	1.31973	0.83907	0.54915	1.38822	3.2655	0.3647	0.1117	1.6719	0.0719	0.6116
ROLIAN_LS2_SHAM2_SC4	ROLIAN_LS2_SHAM2	6318	2015-05-08 10:35:00	LS2	SHAM	SC4	4	image processing error	43
ROLIAN_LS2_SHAM2_SC5	ROLIAN_LS2_SHAM2	6318	2015-05-22 11:16:00	LS2	SHAM	SC5	6		44.9		903.042	0.1954	1.38936	0.91162	0.59668	1.50831	3.0574	0.2837	0.0928	1.5165	0.0819	0.6579
ROLIAN_LS2_SHAM3_SC1	ROLIAN_LS2_SHAM3	6319	2015-04-08 11:02:00	LS2	SHAM	SC1	0		34.54	20.9536	880.582	0.1983	1.49278	0.94696	0.76293	1.70989	3.0711	0.3838	0.125	1.6977	0.0719	0.6111	-0.0111514	-0.104011	0.00185143	0.0513543
ROLIAN_LS2_SHAM3_SC2	ROLIAN_LS2_SHAM3	6319	2015-04-17 10:48:00	LS2	SHAM	SC2	1		33.89		897.475	0.1916	1.41373	0.90359	0.73747	1.64106	3.0723	0.2729	0.0888	1.3819	0.0692	0.7378
ROLIAN_LS2_SHAM3_SC3	ROLIAN_LS2_SHAM3	6319	2015-04-24 13:29:00	LS2	SHAM	SC3	2		34.04		912.168	0.182	1.32518	0.81516	0.65999	1.47515	2.9876	0.2517	0.0842	1.2175	0.0701	0.8761
ROLIAN_LS2_SHAM3_SC4	ROLIAN_LS2_SHAM3	6319	2015-05-08 11:00:00	LS2	SHAM	SC4	4		36.55		921.813	0.1878	1.35014	0.86186	0.66467	1.52653	2.684	0.1988	0.0741	1.2413	0.0784	0.8236
ROLIAN_LS2_SHAM3_SC5	ROLIAN_LS2_SHAM3	6319	2015-05-22 11:35:00	LS2	SHAM	SC5	6		36.12		963.497	0.1746	1.26485	0.80414	0.62806	1.43219	2.8451	0.1772	0.0623	1.0698	0.0805	0.9055
ROLIAN_LS2_SHAM4_SC1	ROLIAN_LS2_SHAM4	6320	2015-04-08 11:26:00	LS2	SHAM	SC1	0		36.84	19.8625	852.684	0.2042	1.46992	0.90444	0.60257	1.50701	2.701	0.4485	0.166	1.9404	0.0695	0.5365	-0.0104086	-0.0506429	0.00155143	0.0104314
ROLIAN_LS2_SHAM4_SC2	ROLIAN_LS2_SHAM4	6320	2015-04-17 11:09:00	LS2	SHAM	SC2	1		36.53		884.659	0.2064	1.49791	0.92539	0.59371	1.51909	2.7051	0.3846	0.1422	1.8016	0.0697	0.5669
ROLIAN_LS2_SHAM4_SC3	ROLIAN_LS2_SHAM4	6320	2015-04-24 13:47:00	LS2	SHAM	SC3	2		37.27		910.68	0.2135	1.4982	0.88258	0.58184	1.46443	2.6917	0.3521	0.1308	1.6676	0.0722	0.6148
ROLIAN_LS2_SHAM4_SC4	ROLIAN_LS2_SHAM4	6320	2015-05-08 11:23:00	LS2	SHAM	SC4	4		39.39		937.088	0.2131	1.44441	0.82584	0.56842	1.39427	2.5356	0.3082	0.1215	1.7275	0.0753	0.5785
ROLIAN_LS2_SHAM4_SC5	ROLIAN_LS2_SHAM4	6320	2015-05-22 12:08:00	LS2	SHAM	SC5	6		39.32		949.192	0.2121	1.42357	0.77594	0.57996	1.3559	2.5916	0.3119	0.1204	1.6792	0.0801	0.5737
ROLIAN_LS2_SHAM5_SC1	ROLIAN_LS2_SHAM5	6321	2015-04-08 11:51:00	LS2	SHAM	SC1	0		38.31	21.1662	819.803	0.2106	1.49162	0.81639	0.72505	1.54144	2.8963	0.6549	0.2261	2.8285	0.073	0.3828	-0.00631143	-0.0463571	0.00154857	-0.00125143
ROLIAN_LS2_SHAM5_SC2	ROLIAN_LS2_SHAM5	6321	2015-04-17 11:29:00	LS2	SHAM	SC2	1		37.35		834.496	0.2065	1.5297	0.8591	0.78435	1.64345	2.9813	0.6157	0.2065	2.4939	0.0729	0.433
ROLIAN_LS2_SHAM5_SC3	ROLIAN_LS2_SHAM5	6321	2015-04-24 14:03:00	LS2	SHAM	SC3	2		36.69		889.837	0.2131	1.4432	0.80636	0.6677	1.47406	2.9462	0.6244	0.2119	2.6538	0.0747	0.3762
ROLIAN_LS2_SHAM5_SC4	ROLIAN_LS2_SHAM5	6321	2015-05-08 13:36:00	LS2	SHAM	SC4	4		36.9		945.503	0.2141	1.29332	0.67557	0.47219	1.14776	2.8753	0.5653	0.1966	2.5561	0.0788	0.3954
ROLIAN_LS2_SHAM5_SC5	ROLIAN_LS2_SHAM5	6321	2015-05-22 12:25:00	LS2	SHAM	SC5	6		41.38		944.467	0.2162	1.5095	0.85159	0.69588	1.54747	2.7957	0.553	0.1978	2.2784	0.0809	0.4574
ROLIAN_LS2_SHAM6_SC1	ROLIAN_LS2_SHAM6	6322	2015-04-08 12:12:00	LS2	SHAM	SC1	0		38.83	21.9044	848.8	0.1985	1.41402	0.83663	0.67536	1.51198	3.0127	0.7668	0.2545	2.554	0.0766	0.428	-0.0174371	-0.132274	0.000574286	0.0170114
ROLIAN_LS2_SHAM6_SC2	ROLIAN_LS2_SHAM6	6322	2015-04-17 12:06:00	LS2	SHAM	SC2	1		38.56		874.95	0.2004	1.42746	0.85664	0.65849	1.51513	3.0432	0.6319	0.2076	2.5344	0.0758	0.4219
ROLIAN_LS2_SHAM6_SC3	ROLIAN_LS2_SHAM6	6322	2015-04-24 14:20:00	LS2	SHAM	SC3	2		39.71		862.652	0.2067	1.45936	0.84508	0.65566	1.50073	2.9515	0.6277	0.2127	2.2711	0.0799	0.4912
ROLIAN_LS2_SHAM6_SC4	ROLIAN_LS2_SHAM6	6322	2015-05-08 15:15:00	LS2	SHAM	SC4	4		39		912.945	0.2075	1.51238	0.84826	0.63203	1.48029	2.8123	0.4941	0.1757	2.0645	0.0782	0.4851
ROLIAN_LS2_SHAM6_SC5	ROLIAN_LS2_SHAM6	6322	2015-05-22 13:38:00	LS2	SHAM	SC5	6		40.45		942.655	0.2117	1.50053	0.86993	0.64257	1.5125	2.8592	0.4277	0.1496	1.8891	0.0779	0.5444
ROLIAN_LS2_SHAM7_SC1	ROLIAN_LS2_SHAM7	6323	2015-04-08 12:34:00	LS2	SHAM	SC1	0		34.36	22.2539	881.164	0.2064	1.23143	0.45788	0.41954	0.87742	2.3699	0.3893	0.1643	2.0271	0.071	0.5227	-0.00745714	0.0199314	0.00167714	-0.00934286
ROLIAN_LS2_SHAM7_SC2	ROLIAN_LS2_SHAM7	6323	2015-04-17 12:27:00	LS2	SHAM	SC2	1		34.23		888.931	0.2088	1.2973	0.53451	0.41989	0.9544	2.3198	0.326	0.1405	1.8105	0.0692	0.5707
ROLIAN_LS2_SHAM7_SC3	ROLIAN_LS2_SHAM7	6323	2015-04-24 14:38:00	LS2	SHAM	SC3	2		35.95		903.689	0.2093	1.27309	0.51534	0.40813	0.92347	2.0779	0.2865	0.1379	1.9048	0.073	0.5296
ROLIAN_LS2_SHAM7_SC4	ROLIAN_LS2_SHAM7	6323	2015-05-08 14:50:00	LS2	SHAM	SC4	4		35.55		916.052	0.2188	1.32643	0.52569	0.4237	0.94938	2.0798	0.2711	0.1303	2.046	0.0767	0.5016
ROLIAN_LS2_SHAM7_SC5	ROLIAN_LS2_SHAM7	6323	2015-05-22 13:18:00	LS2	SHAM	SC5	6		38.1		933.399	0.2326	1.44455	0.58009	0.46198	1.04206	2.1578	0.2819	0.1307	1.8275	0.0837	0.5606

## Sheet: Diaphysis Cortical Data
Specimen	Notes	Line	Treatment	Ct.Th (mm)	Ct.Ar (mm2)	Canal Thickness (mm)	Porosity (%)	Zp (mm3)	Mean Longit Angle	Mean Radial Angle
Line1-OVX-01		LS1	OVX	0.2429	0.7731	0.009618	0.4087	0.2623	36.1138	47.9389
Line1-OVX-02		LS1	OVX	0.2535	0.7475	0.007149	0.1897	0.2431	30.925	38.3782
Line1-OVX-03		LS1	OVX	0.247	0.965	0.008835	0.6955	0.3364	35.8327	37.3587
Line1-OVX-04		LS1	OVX	0.2419	0.8204	0.009373	0.4651	0.3091	42.6421	44.575
Line1-OVX-05	Specimen missing
Line1-OVX-06		LS1	OVX	0.2717	0.8328	0.01042	0.3156	0.2707	38.4659	33.8929
Line1-OVX-07		LS1	OVX	0.2298	0.9039	0.02209	0.4718	0.3731	35.2704	39.4995
Line1-SHAM-01		LS1	Sham	0.2263	0.8437	0.01206	0.6359	0.2572	49.5161	43.8327
Line1-SHAM-02		LS1	Sham	0.2541	0.8825	0.009745	0.3919	0.3158	44.237	28.8381
Line1-SHAM-03		LS1	Sham	0.2124	0.7757	0.02513	0.98	0.2788	37.9466	43.0246
Line1-SHAM-04		LS1	Sham	0.2228	0.9333	0.01266	0.8875	0.2986	49.9862	50.4131
Line1-SHAM-05		LS1	Sham	0.2028	0.9496	0.01507	1.4257	0.2913	49.2806	38.4442
Line1-SHAM-06		LS1	Sham	0.283	0.7863	0.008072	0.2988	0.251	38.562	40.6883
Line1-Sham-07		LS1	Sham	0.2909	0.9974	0.01077	0.5232	0.3472	40.1304	37.0965
Line2-OVX-01		LS2	OVX	0.2634	0.7089	0.008499	0.1963	0.2212	31.6292	22.3313
Line2-OVX-02		LS2	OVX	0.1992	0.782	0.01013	0.6525	0.2794	36.1706	49.2265
Line2-OVX-03		LS2	OVX	0.2116	0.8861	0.0173	1.0939	0.3329	28.9296	48.6811
Line2-OVX-04		LS2	OVX	0.201	0.7439	0.009856	0.604	0.2814	24.1818	43.3591
Line2-OVX-05		LS2	OVX	0.2342	0.7976	0.009933	0.4184	0.2665	28.9538	47.3531
Line2-OVX-06	Specimen missing
Line2-OVX-07		LS2	OVX	0.2756	0.7697	0.009019	0.3007	0.255	33.2879	33.6239
Line2-Sham-01		LS2	Sham	0.2393	0.9961	0.01002	0.6626	0.3404	40.8828	49.1215
Line2-Sham-02	Specimen missing
Line2-Sham-03		LS2	Sham	0.2054	0.7073	0.01163	0.4341	0.2429	25.4412	35.9425
Line2-Sham-04		LS2	Sham	0.2366	0.8377	0.01082	0.4518	0.2782	33.8219	51.4865
Line2-Sham-05		LS2	Sham	0.2525	0.7952	0.01524	0.5014	0.2463	33.8997	30.7058
Line2-Sham-06		LS2	Sham	0.2403	0.8653	0.0177	0.6973	0.3288	34.8122	43.3185
Line2-Sham-07		LS2	Sham	0.2496	0.7177	0.008972	0.1598	0.2221	31.1567	32.2494
LineC-OVX-01		Cont	OVX	0.2443	0.8381	0.0228	0.622	0.2919	26.16	44.75
LineC-OVX-02		Cont	OVX	0.2483	0.7516	0.00824	0.4367	0.2572	27.2497	47.3523
LineC-OVX-03		Cont	OVX	0.2484	0.7705	0.008588	0.2816	0.2544	37.8235	39.7588
LineC-OVX-04		Cont	OVX	0.2123	0.84	0.009371	0.8071	0.2824	40.2988	42.6587
LineC-OVX-05		Cont	OVX	0.2418	0.7395	0.009553	0.4332	0.2441	34.3283	45.5419
LineC-OVX-06		Cont	OVX	0.2573	0.6627	0.009818	0.3197	0.1786	34.5746	32.0367
LineC-OVX-07		Cont	OVX	0.255	0.7612	0.008029	0.1867	0.2484	39.6048	21.1813
LineC-SHAM-01		Cont	Sham	0.2199	0.7908	0.009941	0.5573	0.2861	25.3364	35.8821
LineC-SHAM-02		Cont	Sham	0.2383	0.879	0.04639	1.2875	0.2846	46.3919	46.4405
LineC-SHAM-03		Cont	Sham	0.1989	0.7471	0.008893	0.7363	0.2238	27.6076	37.7946
LineC-SHAM-04		Cont	Sham	0.2147	0.9782	0.01311	0.8146	0.3553	40.9288	44.6156
LineC-SHAM-05		Cont	Sham	0.2044	0.9146	0.01099	0.6643	0.4036	28.6842	47.1324
LineC-SHAM-06		Cont	Sham	0.2308	0.886	0.008125	0.4358	0.3036	30.862	44.7346
LineC-Sham-07		Cont	Sham	0.2256	0.9109	0.09382	0.892	0.3505	33.9976	41.7177
									#DIV/0!
